# Supplementary material for: Surgical management of abdominal aortic graft infection: network meta-analysis
Source: BJS Open. 2024 Jan 29;8(1):zrad151. doi: 10.1093/bjsopen/zrad151 (PMC10823419; doi:10.1093/bjsopen/zrad151)
Supplement: zrad151_Supplementary_Data [file zrad151_supplementary_data.zip]

Archive with 2 entries (2 files):
- Supplementary_Material_KD.docx
- PRISMA NMA checklist.docx
